# Supplementary material for: Correction: High quality diet improves lipid metabolic profile and breeding performance in the blue-footed booby, a long-lived seabird
Source: PLoS One. 2018 Apr 19;13(4):e0196318. doi: 10.1371/journal.pone.0196318 (PMC5908138; doi:10.1371/journal.pone.0196318)
Supplement: S1 Data — (XLSX) [file pone.0196318.s001.xlsx]

## Sheet: Sheet1
nest	id	laying date (julian)	total egg volume (cm3)	δ13C (‰)	C Amount (ug)	δ15N (‰)	N Amount (ug)	C:N ratio	triglycerides (mmol/L)
21	21N	57	0	-14.0518	412.7	17.07	145.253	2.84126	---
95	31A	49	0	-14.1608	417.693	17.6067	148.068	2.82095	1.60427
12	26A	55	48.9827	-14.5845	387.858	17.6245	137.905	2.8125	1.79894
39	52A	50	52.0282	-14.6102	464.066	17.9016	151.44	3.06436	3.43421
93	93N	44	0	-13.9981	459.783	17.96	149.751	3.07032	---
38	47A	30	58.6753	-14.984	412.364	18.1441	144.689	2.85001	2.95816
68	68N	35	143.906	-16.3286	380.263	18.3233	135.64	2.80346	3.3728
205	72A	33	105.77	-16.2457	431.549	18.4042	150.878	2.86024	11.9477
67	37A	31	102.64	-15.9854	420.384	18.4295	134.41	3.12762	11.08
33	33N	29	102.66	-15.6503	483.164	18.7248	163.426	2.95647	9.64023
9	25A	28	164.105	-15.3049	408.287	18.7747	137.799	2.96291	8.98169
50	49A	28	173.662	-14.3463	434.746	18.7747	132.796	3.2738	14.1322
10	24A	26	104.74	-15.1603	477.93	18.7901	165.954	2.8799	8.57562
97	45A	24	115.666	-14.9496	446.473	18.8839	142.431	3.13466	16.8772
74	35A	25	102.781	-15.7112	336.207	18.9177	119.654	2.80982	9.8864
89	66A	25	111.88	-14.5402	482.73	18.9177	143.56	3.36255	17.0201
204	79A	26	178.681	-15.7708	386.18	18.9558	132.713	2.90988	22.6971
19	27A	21	123.99	-16.1194	423.022	19.1897	131.088	3.22699	25.4489
201	68A	20	109.458	-14.5004	404.372	19.2324	127.668	3.16738	17.8811
60	60N	21	194.531	-15.8814	462.407	19.2338	158.573	2.91605	9.41634
90	61A	21	168.927	-14.9029	493.348	19.2648	149.616	3.29743	31.3523
202	70A	20	158.64	-14.6405	388.391	19.4734	119.04	3.26269	26.7484
